# Supplementary material for: Genetic and Environmental Contributions to Variation in the Stable Urinary NMR Metabolome over Time: A Classic Twin Study
Source: J Proteome Res. 2021 Jul 26;20(8):3992–4000. doi: 10.1021/acs.jproteome.1c00319 (PMC8397426; doi:10.1021/acs.jproteome.1c00319)
Supplement: Supplementary file 2 — pr1c00319_si_002.xlsx [file pr1c00319_si_002.xlsx]

## Sheet: S-1
Supplementary Table S-1. Power to detect significant parameters in the UCD twin study cohort.
Parameter1	Parameter2	Additive genetic variance	Common environmental variance
		N	N
0.2	0.1	3194	2371
0.2	0.2	2675	2178
0.2	0.3	2063	1974
0.2	0.4	1442	1766
0.3	0.1	1209	954
0.3	0.2	947	861
0.3	0.3	676	767
0.3	0.4	428	674
0.4	0.1	555	954
0.4	0.2	404	416
0.4	0.4	262	363
0.4	0.3	144	313
0.5	0.1	274	254
0.5	0.2	182	220
0.5	0.3	103	187
0.6	0.1	137	143
0.6	0.2	80	120
0.6	0.3	35	81
0.7	0.1	65	65
N; sample size refers to the total number of families (Nmz + Ndz). For each variance component the power to detect parameter 1 is tested with corresponding parameter 2. The ratio of MZ:DZ twins in the UCD twin study cohort is 88:40.

## Sheet: S-2
Supplementary Table S-3. Cholesky Decomposition squared standardised path coefficients for the stable urinary NMR metabolome - Saturated Model
Bin (ppm)	Metabolites*	A1	A2	A3	C1	C2	C3	E1	E2	E3
3.35	NA	0.06 (0.00, 0.53)			0.40 (0.00, 0.62)			0.54 (0.36, 0.75)
		0.08 (0.00, 0.57)	0.00 (0.00, 0.21)		0.36 (0.00, 0.62)	0.06 (0.00, 0.23)		0.08 (0.01, 0.22)	0.42 (0.28, 0.60)
		0.00 (0.00, 0.38)	0.00 (0.00, 0.18)	0.00 (0.00, 0.17)	0.38 (0.00, 0.57)	0.01 (0.00, 0.15)	0.00 (0.00, 0.12)	0.15 (0.05, 0.33)	0.10 (0.03, 0.22)	0.36 (0.23, 0.52)
2.51	citrate	0.05 (0.00, 0.58)			0.47 (0.00, 0.66)			0.48 (0.31, 0.70)
		0.00 (0.00, 0.55)	0.04 (0.00, 0.25)		0.42 (0.00, 0.62)	0.00 (0.00, 0.22)		0.05 (0.00, 0.17)	0.49 (0.32, 0.67)
		0.01 (0.00, 0.51)	0.02 (0.00, 0.28)	0.00 (0.00, 0.20)	0.42 (0.00, 0.62)	0.00 (0.00, 0.19)	0.00 (0.00, 0.17)	0.06 (0.00, 0.18)	0.02 (0.00, 0.11)	0.47 (0.31, 0.65)
8.83	trigonelline	0.15 (0.00, 0.51)			0.32 (0.02, 0.56)			0.53 (0.35, 0.76)
		0.00 (0.00, 0.31)	0.00 (0.00, 0.32)		0.48 (0.03, 0.65)	0.01 (0.00, 0.29)		0.04 (0.00, 0.15)	0.46 (0.31, 0.66)
		0.01 (0.00, 0.30)	0.00 (0.00, 0.32)	0.00 (0.00, 0.23)	0.28 (0.00, 0.50)	0.02 (0.00, 0.26)	0.00 (0.00, 0.21)	0.22 (0.08, 0.43)	0.03 (0.00, 0.12)	0.44 (0.28, 0.63)
1.71	lysine	0.31 (0.00, 0.73)			0.29 (0.00, 0.64)			0.41 (0.26, 0.60)
		0.35 (0.00, 0.67)	0.01 (0.00, 0.21)		0.16 (0.00, 0.58)	0.01 (0.00, 0.21)		0.00 (0.00, 0.06)	0.47 (0.32, 0.65)
		0.43 (0.00, 0.75)	0.09 (0.00, 0.34)	0.00 (0.00, 0.25)	0.11 (0.00, 0.58)	0.00 (0.00, 0.28)	0.00 (0.00, 0.22)	0.00 (0.00, 0.06)	0.02 (0.00, 0.09)	0.36 (0.23, 0.54)
7.29	NA	0.16 (0.00, 0.62)			0.33 (0.00, 0.64)			0.50 (0.33, 0.72)
		0.10 (0.00, 0.65)	0.23 (0.00, 0.45)		0.18 (0.00, 0.53)	0.03 (0.00, 0.27)		0.10 (0.02, 0.24)	0.35 (0.22, 0.55)
		0.00 (0.00, 0.42)	0.02 (0.00, 0.32)	0.00 (0.00, 0.23)	0.23 (0.00, 0.55)	0.11 (0.00, 0.37)	0.00 (0.00, 0.00)	0.11 (0.02, 0.28)	0.13 (0.03, 0.29)	0.40 (0.26, 0.57)
1.19	3-aminoisobutyrate	0.09 (0.00, 0.60)			0.37 (0.00, 0.62)			0.54 (0.37, 0.76)
		0.45 (0.00, 0.70)	0.00 (0.00, 0.41)		0.11 (0.00, 0.64)	0.01 (0.00, 0.37)		0.03 (0.00, 0.11)	0.41 (0.27, 0.60)
		0.13 (0.00, 0.53)	0.00 (0.00, 0.39)	0.00 (0.00, 0.28)	0.05 (0.00, 0.49)	0.16 (0.00, 0.40)	0.00 (0.00, 0.00)	0.07 (0.01, 0.22)	0.08 (0.01, 0.23)	0.51 (0.35, 0.71)
1.89	arginine	0.31 (0.00, 0.71)			0.26 (0.00, 0.62)			0.43 (0.28, 0.64)
		0.36 (0.00, 0.63)	0.00 (0.00, 0.25)		0.06 (0.00, 0.50)	0.03 (0.00, 0.24)		0.03 (0.00, 0.14)	0.52 (0.35, 0.71)
		0.44 (0.00, 0.64)	0.00 (0.00, 0.29)	0.00 (0.00, 0.00)	0.02 (0.00, 0.43)	0.00 (0.00, 0.23)	0.00 (0.00, 0.18)	0.04 (0.00, 0.16)	0.02 (0.00, 0.11)	0.48 (0.32, 0.67)
9.11	trigonelline	0.14 (0.00, 0.53)			0.32 (0.00, 0.56)			0.54 (0.36, 0.76)
		0.01 (0.00, 0.31)	0.02 (0.00, 0.37)		0.40 (0.00, 0.60)	0.00 (0.00, 0.27)		0.07 (0.01, 0.20)	0.50 (0.33, 0.71)
		0.07 (0.00, 0.36)	0.01 (0.00, 0.40)	0.00 (0.00, 0.28)	0.25 (0.00, 0.48)	0.00 (0.00, 0.24)	0.00 (0.00, 0.20)	0.24 (0.09, 0.45)	0.01 (0.00, 0.10)	0.41 (0.26, 0.62)
6.91	tyrosine	0.14 (0.00, 0.58)			0.31 (0.00, 0.60)			0.55 (0.37, 0.78)
		0.01 (0.00, 0.50)	0.18 (0.00, 0.40)		0.17 (0.00, 0.50)	0.00 (0.00, 0.00)		0.11 (0.02, 0.28)	0.53 (0.35, 0.76)
		0.00 (0.00, 0.38)	0.01 (0.00, 0.23)	0.00 (0.00, 0.00)	0.33 (0.00, 0.53)	0.00 (0.00, 0.24)	0.00 (0.00, 0.00)	0.07 (0.01, 0.21)	0.11 (0.02, 0.26)	0.48 (0.33, 0.66)
6.97	NA	0.12 (0.00, 0.58)			0.31 (0.00, 0.58)			0.57 (0.38, 0.80)
		0.00 (0.00, 0.47)	0.00 (0.00, 0.31)		0.31 (0.00, 0.51)	0.00 (0.00, 0.28)		0.11 (0.02, 0.28)	0.57 (0.38, 0.76)
		0.01 (0.00, 0.52)	0.00 (0.00, 0.31)	0.00 (0.00, 0.02)	0.39 (0.00, 0.58)	0.00 (0.00, 0.00)	0.00 (0.00, 0.16)	0.10 (0.02, 0.25)	0.06 (0.01, 0.17)	0.45 (0.31, 0.61)
2.33	NA	0.27 (0.00, 0.49)			0.01 (0.00, 0.36)			0.73 (0.51, 0.95)
		0.21 (0.00, 0.47)	0.00 (0.00, 0.11)		0.03 (0.00, 0.30)	0.00 (0.00, 0.10)		0.15 (0.04, 0.35)	0.61 (0.44, 0.76)
		0.30 (0.00, 0.56)	0.00 (0.00, 0.29)	0.00 (0.00, 0.29)	0.06 (0.00, 0.42)	0.00 (0.00, 0.27)	0.00 (0.00, 0.27)	0.14 (0.04, 0.33)	0.04 (0.00, 0.12)	0.47 (0.31, 0.66)
1.25	isoleucine	0.01 (0.00, 0.37)			0.30 (0.01, 0.52)			0.69 (0.49, 0.88)
		0.05 (0.00, 0.53)	0.00 (0.00, 0.26)		0.47 (0.02, 0.68)	0.03 (0.00, 0.26)		0.07 (0.01, 0.19)	0.38 (0.25, 0.56)
		0.14 (0.00, 0.55)	0.00 (0.00, 0.45)	0.00 (0.00, 0.43)	0.37 (0.01, 0.64)	0.02 (0.00, 0.49)	0.00 (0.00, 0.36)	0.04 (0.00, 0.15)	0.02 (0.00, 0.10)	0.42 (0.27. 0.61)
1.73	arginine	0.21 (0.00, 0.70)			0.37 (0.00, 0.66)			0.42 (0.27, 0.61)
		0.40 (0.00, 0.65)	0.00 (0.00, 0.28)		0.11 (0.00, 0.54)	0.00 (0.00, 0.27)		0.00 (0.00, 0.04)	0.50 (0.34, 0.69)
		0.44 (0.00, 0.72)	0.00 (0.00, 0.39)	0.00 (0.00, 0.24)	0.09 (0.00, 0.57)	0.05 (0.00, 0.34)	0.00 (0.00, 0.24)	0.00 (0.00, 0.05)	0.01 (0.00, 0.09)	0.40 (0.26, 0.59)
7.61	hippurate	0.22 (0.00, 0.53)			0.15 (0.00, 0.46)			0.63 (0.45, 0.82)
		0.50 (0.00, 0.69)	0.00 (0.00, 0.31)		0.03 (0.00, 0.50)	0.00 (0.00, 0.24)		0.03 (0.00, 0.13)	0.45 (0.29, 0.66)
		0.24 (0.00, 0.67)	0.00 (0.00, 0.18)	0.00 (0.00, 0.00)	0.29 (0.00, 0.61)	0.00 (0.00, 0.17)	0.00 (0.00, 0.17)	0.01 (0.00, 0.08)	0.07 (0.01, 0.19)	0.39 (0.26, 0.55)
7.81	hippurate	0.17 (0.00, 0.53)			0.20 (0.00, 0.47)			0.64 (0.44, 0.83)
		0.45 (0.00, 0.68)	0.00 (0.00, 0.00)		0.05 (0.00, 0.47)	0.00 (0.00, 0.23)		0.02 (0.00, 0.13)	0.47 (0.30, 0.70)
		0.19 (0.00, 0.62)	0.00 (0.00, 0.17)	0.00 (0.00, 0.14)	0.31 (0.00, 0.59)	0.00 (0.00, 0.16)	0.00 (0.00, 0.15)	0.01 (0.00, 0.08)	0.08 (0.01, 0.20)	0.41 (0.28, 0.57)
3.55	glycine	0.01 (0.00, 0.39)			0.43 (0.09, 0.60)			0.56 (0.39, 0.73)
		0.16 (0.00, 0.54)	0.00 (0.00, 0.43)		0.42 (0.05, 0.65)	0.00 (0.00, 0.00)		0.04 (0.00, 0.23)	0.38 (0.24, 0.57)
		0.07 (0.00, 0.49)	0.00 (0.00, 0.21)	0.00 (0.00, 0.00)	0.54 (0.12, 0.72)	0.00 (0.00, 0.00)	0.00 (0.00, 0.00)	0.00 (0.00, 0.04)	0.05 (0.01, 0.14)	0.34 (0.22, 0.50)
3.41	taurine	0.24 (0.00, 0.67)			0.28 (0.00, 0.62)			0.48 (0.32, 0.70)
		0.38 (0.00, 0.61)	0.01 (0.00, 0.40)		0.00 (0.00, 0.45)	0.01 (0.00, 0.35)		0.10 (0.02, 0.28)	0.49 (0.32, 0.71)
		0.28 (0.00, 0.51)	0.00 (0.00, 0.31)	0.00 (0.00, 0.23)	0.01 (0.00, 0.35)	0.00 (0.00, 0.25)	0.00 (0.00, 0.19)	0.07 (0.00, 0.23)	0.02 (0.00, 0.12)	0.62 (0.43, 0.79)
7.63	hippurate	0.23 (0.00, 0.52)			0.12 (0.00, 0.45)			0.65 (0.46, 0.84)
		0.52 (0.00, 0.70)	0.00 (0.00, 0.31)		0.01 (0.00, 0.48)	0.00 (0.00, 0.24)		0.03 (0.00, 0.14)	0.44 (0.28, 0.66)
		0.26 (0.00, 0.65)	0.00 (0.00, 0.21)	0.00 (0.00, 0.19)	0.26 (0.00, 0.59)	0.00 (0.00, 0.19)	0.00 (0.00, 0.19)	0.01 (0.00, 0.09)	0.06 (0.01, 0.19)	0.41 (0.28, 0.58)
2.85	NA	0.31 (0.04, 0.60)			0.17 (0.00, 0.53)			0.52 (0.36, 0.70)
		0.69 (0.26, 0.86)	0.00 (0.00, 0.00)		0.08 (0.00, 0.43)	0.00 (0.00, 0.11)		0.00 (0.00, 0.03)	0.22 (0.13, 0.38)
		0.35 (0.03, 0.56)	0.00 (0.00, 0.22)	0.00 (0.00, 0.00)	0.04 (0.00, 0.42)	0.00 (0.00, 0.21)	0.00 (0.00, 0.16)	0.02 (0.00, 0.10)	0.00 (0.00, 0.07)	0.59 (0.41, 0.74)
2.65	citrate	0.02 (0.00, 0.46)			0.52 (0.11, 0.68)			0.46 (0.30, 0.66)
		0.10 (0.00, 0.43)	0.00 (0.00, 0.35)		0.30 (0.02, 0.52)	0.00 (0.00, 0.23)		0.06 (0.00, 0.18)	0.54 (0.38, 0.72)
		0.19 (0.00, 0.58)	0.00 (0.00, 0.46)	0.00 (0.00, 0.00)	0.35 (0.01, 0.62)	0.00 (0.00, 0.36)	0.00 (0.00, 0.00)	0.07 (0.01, 0.19)	0.00 (0.00, 0.03)	0.39 (0.25, 0.57)
7.27	NA	0.30 (0.00, 0.50)			0.00 (0.00, 0.29)			0.70 (0.50, 0.92)
		0.32 (0.00, 0.55)	0.00 (0.00, 0.10)		0.00 (0.00, 0.30)	0.00 (0.00, 0.09)		0.09 (0.01, 0.27)	0.59 (0.41, 0.76)
		0.21 (0.00, 0.45)	0.00 (0.00, 0.19)	0.00 (0.00, 0.00)	0.00 (0.00, 0.29)	0.00 (0.00, 0.17)	0.00 (0.00, 0.17)	0.08 (0.01, 0.25)	0.01 (0.00, 0.09)	0.69 (0.49, 0.84)
7.83	hippurate	0.24 (0.00, 0.52)			0.11 (0.00, 0.45)			0.65 (0.47, 0.85)
		0.52 (0.00, 0.70)	0.00 (0.00, 0.31)		0.01 (0.00, 0.48)	0.00 (0.00, 0.24)		0.03 (0.00, 0.13)	0.44 (0.28, 0.67)
		0.26 (0.00, 0.65)	0.00 (0.00, 0.22)	0.00 (0.00, 0.20)	0.25 (0.00, 0.58)	0.00 (0.00, 0.21)	0.00 (0.00, 0.00)	0.01 (0.00, 0.09)	0.08 (0.01, 0.21)	0.40 (0.27, 0.57)
2.17	NA	0.29 (0.00, 0.73)			0.35 (0.00, 0.67)			0.36 (0.23, 0.54)
		0.29 (0.00, 0.56)	0.02 (0.00, 0.25)		0.06 (0.00, 0.32)	0.00 (0.00, 0.13)		0.00 (0.00, 0.07)	0.63 (0.41, 0.85)
		0.35 (0.00, 0.65)	0.10 (0.00, 0.33)	0.00 (0.00, 0.32)	0.06 (0.00, 0.41)	0.00 (0.00, 0.23)	0.00 (0.00, 0.21)	0.03 (0.00, 0.14)	0.03 (0.00, 0.14)	0.43 (0.28, 0.64)
7.53	hippurate	0.29 (0.00, 0.59)			0.09 (0.00, 0.47)			0.62 (0.41, 0.83)
		0.43 (0.00, 0.64)	0.01 (0.00, 0.32)		0.02 (0.00, 0.50)	0.00 (0.00, 0.24)		0.02 (0.00, 0.12)	0.53 (0.34, 0.75)
		0.26 (0.00, 0.62)	0.00 (0.00, 0.24)	0.00 (0.00, 0.20)	0.18 (0.00, 0.53)	0.00 (0.00, 0.22)	0.00 (0.00, 0.21)	0.01 (0.00, 0.08)	0.04 (0.00, 0.15)	0.51 (0.34, 0.70)
7.55	hippurate	0.14 (0.00, 0.47)			0.18 (0.00, 0.45)			0.68 (0.49, 0.86)
		0.50 (0.00, 0.72)	0.00 (0.00, 0.36)		0.06 (0.00, 0.48)	0.00 (0.00, 0.23)		0.02 (0.00, 0.11)	0.42 (0.26, 0.64)
		0.13 (0.00, 0.63)	0.00 (0.00, 0.22)	0.00 (0.00, 0.20)	0.37 (0.00, 0.62)	0.00 (0.00, 0.22)	0.00 (0.00, 0.21)	0.02 (0.00, 0.09)	0.10 (0.02, 0.24)	0.38 (0.25, 0.54)
1.47	alanine	0.11 (0.00, 0.56)			0.41 (0.00, 0.64)			0.48 (0.33, 0.66)
		0.02 (0.00, 0.59)	0.21 (0.00, 0.45)		0.34 (0.00, 0.65)	0.00 (0.00, 0.26)		0.04 (0.00, 0.14)	0.39 (0.24, 0.61)
		0.31 (0.00, 0.67)	0.00 (0.00, 0.28)	0.00 (0.00, 0.28)	0.24 (0.00, 0.58)	0.00 (0.00, 0.15)	0.00 (0.00, 0.14)	0.00 (0.00, 0.04)	0.02 (0.00, 0.13)	0.42 (0.26, 0.65)
2.29	3-hydroxybutyrate	0.02 (0.00, 0.42)			0.46 (0.06, 0.64)			0.52 (0.35, 0.73)
		0.00 (0.00, 0.33)	0.00 (0.00, 0.22)		0.12 (0.00, 0.29)	0.00 (0.00, 0.17)		0.07 (0.00, 0.22)	0.81 (0.57, 0.92)
		0.23 (0.00, 0.57)	0.00 (0.00, 0.51)	0.00 (0.00, 0.47)	0.22 (0.00, 0.52)	0.00 (0.00, 0.38)	0.00 (0.00, 0.29)	0.03 (0.00, 0.13)	0.14 (0.04, 0.29)	0.37 (0.23, 0.58)
3.01	creatine	0.20 (0.00, 0.59)			0.30 (0.00, 0.60)			0.50 (0.34, 0.70)
		0.47 (0.00, 0.71)	0.00 (0.00, 0.29)		0.11 (0.00, 0.46)	0.00 (0.00, 0.17)		0.00 (0.00, 0.03)	0.42 (0.27, 0.61)
		0.41 (0.00, 0.72)	0.00 (0.00, 0.35)	0.00 (0.00, 0.23)	0.08 (0.00, 0.52)	0.11 (0.00, 0.36)	0.00 (0.00, 0.28)	0.02 (0.00, 0.08)	0.00 (0.00, 0.03)	0.39 (0.25, 0.57)
3.15	phenylalanine	0.35 (0.00, 0.58)			0.00, (0.00, 0.47)			0.65 (0.43, 0.94)
		0.05 (0.00, 0.28)	0.01 (0.00, 0.20)		0.00, (0.00, 0.23)	0.00, (0.00, 0.18)		0.13 (0.02, 0.33)	0.81 (0.61, 0.93)
		0.05 (0.00, 0.39)	0.10 (0.00, 0.31)	0.00, (0.00, 0.25)	0.00, (0.00, 0.29)	0.00, (0.00, 0.23)	0.00, (0.00, 0.16)	0.17 (0.03, 0.41)	0.17 (0.06, 0.33)	0.52 (0.34, 0.52, 0.70)
3.03	creatinine	0.03 (0.00, 0.47)			0.31 (0.00, 0.53)			0.66 (0.46, 0.89)
		0.12 (0.00, 0.46)	0.01 (0.00, 0.30)		0.07 (0.00, 0.32)	0.00 (0.00, 0.16)		0.07 (0.00, 0.22)	0.72 (0.48, 0.91)
		0.05 (0.00, 0.62)	0.05 (0.00, 0.54)	0.00 (0.00, 0.47)	0.07 (0.00, 0.61)	0.32 (0.00, 0.55)	0.00 (0.00, 0.49)	0.08 (0.01, 0.22)	0.09 (0.02, 0.23)	0.34 (0.22, 0.50)
2.61	3-aminoisobutyrate	0.17 (0.00, 0.51)			0.16 (0.00, 0.47)			0.67 (0.46, 0.89)
		0.10 (0.00, 0.57)	0.00 (0.00, 0.28)		0.29 (0.00, 0.56)	0.01 (0.00, 0.29)		0.02 (0.00, 0.12)	0.58 (0.40, 0.78)
		0.00 (0.00, 0.43)	0.00 (0.00, 0.38)	0.00 (0.00, 0.00)	0.30 (0.00, 0.51)	0.00 (0.00, 0.29)	0.00 (0.00, 0.17)	0.03 (0.00, 0.16)	0.06 (0.00, 0.20)	0.60 (0.40, 0.79)
1.17	3-aminoisobutyrate	0.07 (0.00, 0.44)			0.22 (0.00, 0.47)			0.72 (0.51, 0.93)
		0.59 (0.00, 0.81)	0.03 (0.00, 0.61)		0.08 (0.00, 0.56)	0.00 (0.00, 0.39)		0.00 (0.00, 0.05)	0.29 (0.18, 0.46)
		0.32 (0.00, 0.72)	0.12 (0.00, 0.51)	0.00 (0.00, 0.38)	0.14 (0.00, 0.64)	0.00 (0.00, 0.39)	0.00 (0.00, 0.27)	0.01 (0.00, 0.08)	0.08 (0.02, 0.22)	0.31 (0.20, 0.48)
2.27	acetoacetate	0.13 (0.00, 0.64)			0.40 (0.00, 0.66)			0.47 (0.31, 0.67)
		0.13 (0.00, 0.42)	0.00 (0.00, 0.00)		0.08 (0.00, 0.34)	0.00 (0.00, 0.19)		0.04 (0.00, 0.18)	0.75 (0.54, 0.89)
		0.30 (0.00, 0.56)	0.00 (0.00, 0.33)	0.00 (0.00, 0.29)	0.06 (0.00, 0.44)	0.00 (0.00, 0.26)	0.00 (0.00, 0.23)	0.02 (0.00, 0.12)	0.04 (0.00, 0.15)	0.58 (0.39, 0.79)
1.31	3-hydroxy-3-methylglutarate	0.02 90.00, 0.37)			0.25 (0.00, 0.47)			0.73 (0.52, 0.94)
		0.00 (0.00, 0.52)	0.10 (0.00, 0.41)		0.24 (0.00, 0.49)	0.00 (0.00, 0.31)		0.03 (0.00, 0.14)	0.63 (0.39, 0.86)
		0.32 (0.00, 0.69)	0.01 (0.00, 0.65)	0.00 (0.00, 0.59)	0.27 (0.00, 0.61)	0.00 (0.00, 0.47)	0.00 (0.00, 0.31)	0.06 (0.01, 0.17)	0.03 (0.00, 0.11)	0.32 (0.19, 0.50)
2.43	glutamine	0.01 (0.00, 0.54)			0.33 (0.00, 0.53)			0.66 (0.44, 0.89)
		0.00 (0.00, 0.38)	0.00 (0.00, 0.21)		0.17 (0.00, 0.42)	0.04 (0.00, 0.26)		0.06 (0.00, 0.21)	0.72 (0.52, 0.90)
		0.07 (0.00, 0.47)	0.00 (0.00, 0.28)	0.00 (0.00, 0.27)	0.16 (0.00, 0.42)	0.00 (0.00, 0.21)	0.00 (0.00, 0.20)	0.04 (0.00, 0.17)	0.06 (0.00, 0.19)	0.66 (0.43, 0.85)
1.97	NA	0.28 (0.00, 0.59)			0.16 (0.00, 0.48)			0.57 (0.37, 0.81)
		0.00 (0.00, 0.28)	0.00 (0.00, 0.35)		0.23 (0.00, 0.45)	0.01 (0.00, 0.27)		0.03 (0.00, 0.16)	0.73 (0.50, 0.94)
		0.12 (0.00, 0.56)	0.01 (0.00, 0.38)	0.00 (0.00, 0.29)	0.14 (0.00, 0.53)	0.13 (0.00, 0.35)	0.00 (0.00, 0.28)	0.06 (0.00, 0.20)	0.09 (0.01, 0.22)	0.45 (0.29, 0.64)
3.99	phenylalanine	0.00, (0.00, 0.44)			0.35 (0.00, 0.55)			0.65 (0.45, 0.89)
		0.00, (0.00, 0.41)	0.00, (0.00, 0.33)		0.07 (0.00, 0.36)	0.18 (0.00, 0.37)		0.16 (0.04, 0.35)	0.59 (0.41, 0.81)
		0.00, (0.00, 0.30)	0.00, (0.00, 0.23)	0.00, (0.00, 0.15)	0.06 (0.00, 0.26)	0.07 (0.00, 0.24)	0.07 (0.00, 0.24)	0.11 (0.02, 0.28)	0.06 (0.00, 0.19)	0.70 (0.53, 0.83)
7.35	NA	0.21 (0.00, 0.48)			0.10 (0.00, 0.47)			0.69 (0.49, 0.89)
		0.35 (0.00, 0.57)	0.00 (0.00, 0.22)		0.01 (0.00, 0.40)	0.00 (0.00, 0.19)		0.04 (0.00, 0.17)	0.61 (0.41, 0.82)
		0.04 (0.00, 0.41)	0.00 (0.00, 0.22)	0.00 (0.00, 0.20)	0.25 (0.00, 0.47)	0.00 (0.00, 0.28)	0.00 (0.00, 0.26)	0.06 (0.00, 0.19)	0.06 (0.00, 0.17)	0.60 (0.43, 0.80)
6.89	tyrosine	0.04 (0.00, 0.48)			0.33 (0.00, 0.54)			0.63 (0.45, 0.82)
		0.18 (0.00, 0.67)	0.00 (0.00, 0.37)		0.33 (0.00, 0.67)	0.05 (0.00, 0.31)		0.02 (0.00, 0.11)	0.42 (0.27, 0.62)
		0.06 (0.00, 0.48)	0.00 (0.00, 0.17)	0.00 (0.00, 0.13)	0.30 (0.00, 0.51)	0.00 (0.00, 0.11)	0.00 (0.00, 0.11)	0.00 (0.00, 0.06)	0.00 (0.00, 0.04)	0.64 (0.46, 0.81)
7.39	NA	0.00 (0.00, 0.41)			0.32 (0.00, 0.51)			0.68 (0.49, 0.88)
		0.00 (0.00, 0.45)	0.00 (0.00, 0.30)		0.14 (0.00, 0.39)	0.14 (0.00, 0.33)		0.11 (0.02, 0.26)	0.62 (0.43, 0.83)
		0.00 (0.00, 0.38)	0.00 (0.00, 0.15)	0.00 (0.00, 0.13)	0.29 (0.00, 0.49)	0.00 (0.00, 0.14)	0.00 (0.00, 0.16)	0.02 (0.00, 0.12)	0.05 (0.00, 0.15)	0.63 (0.46, 0.81)
7.41	NA	0.15 (0.00, 0.46)			0.11 (0.00, 0.44)			0.74 (0.54, 0.95)
		0.18 (0.00, 0.50)	0.00 (0.00, 0.18)		0.08 (0.00, 0.42)	0.01 (0.00, 0.16)		0.07 (0.00, 0.22)	0.66 (0.46, 0.85)
		0.08 (0.00, 0.47)	0.00 (0.00, 0.29)	0.00 (0.00, 0.29)	0.07 (0.00, 0.46)	0.12 (0.00, 0.33)	0.00 (0.00, 0.33)	0.06 (0.00, 0.21)	0.02 (0.00, 0.11)	0.64 (0.45, 0.86)
2.67	citrate	0.33 (0.00, 0.76)			0.31 (0.00, 0.69)			0.36 (0.23, 0.56)
		0.24 (0.00, 0.60)	0.00 (0.00, 0.31)		0.04 (0.00, 0.50)	0.14 (0.00, 0.36)		0.02 (0.00, 0.12)	0.56 (0.38, 0.76)
		0.15 (0.00, 0.45)	0.00 (0.00, 0.20)	0.00 (0.00, 0.14)	0.06 (0.00, 0.40)	0.08 (0.00, 0.27)	0.00 (0.00, 0.16)	0.03 (0.00, 0.14)	0.01 (0.00, 0.08)	0.67 (0.50, 0.83)
0.97	2-aminobutyrate	0.01 (0.00, 0.42)			0.23 (0.00, 0.45)			0.76 (0.55, 0.97)
		0.00 (0.00, 0.37)	0.00 (0.00, 0.33)		0.02 (0.00, 0.36)	0.15 (0.00, 0.34)		0.15 (0.03, 0.32)	0.68 (0.49, 0.90)
		0.17 (0.00, 0.59)	0.00 (0.00, 0.42)	0.00 (0.00, 0.38)	0.17 (0.00, 0.54)	0.07 (0.00, 0.37)	0.00 (0.00, 0.30)	0.04 (0.00, 0.15)	0.05 (0.00, 0.16)	0.51 (0.34, 0.73)
1.93	arginine	0.21 (0.00, 0.62)			0.26 (0.00, 0.58)			0.53 (0.36, 0.75)
		0.40 (0.00, 0.62)	0.00 (0.00, 0.33)		0.02 (0.00, 0.40)	0.01 (0.00, 0.27)		0.01 (0.00, 0.09)	0.55 (0.37, 0.78)
		0.30 (0.00, 0.57)	0.00 (0.00, 0.40)	0.00 (0.00, 0.29)	0.01 (0.00, 0.41)	0.06 (0.00, 0.33)	0.00 (0.00, 0.26)	0.02 (0.00, 0.13)	0.08 (0.01, 0.24)	0.53 (0.35, 0.74)
3.13	phenylalanine	0.12 (0.00, 0.53)			0.23 (0.00, 0.52)			0.65 (0.45, 0.89)
		0.00 (0.00, 0.37)	0.04 (0.00, 0.33)		0.09 (0.00, 0.32)	0.00 (0.00, 0.24)		0.05 (0.00, 0.20)	0.82 (0.56, 0.97)
		0.08 (0.00, 0.40)	0.01 (0.00, 0.39)	0.00 (0.00, 0.00)	0.13 (0.00, 0.42)	0.00 (0.00, 0.37)	0.00 (0.00, 0.00)	0.13 (0.02, 0.32)	0.08 (0.01, 0.24)	0.57 (0.39, 0.79)
8.77	NA	0.09 (0.00, 0.59)			0.37 (0.00, 0.61)			0.54 (0.36, 0.77)
		0.01 (0.00, 0.48)	0.00 (0.00, 0.00)		0.24 (0.00, 0.59)	0.17 (0.00, 0.43)		0.05 (0.00, 0.17)	0.54 (0.36, 0.74)
		0.03 (0.00, 0.35)	0.00 (0.00, 0.22)	0.00 (0.00, 0.22)	0.15 (0.00, 0.39)	0.01 (0.00, 0.20)	0.00 (0.00, 0.20)	0.03 (0.00, 0.16)	0.07 (0.00, 0.20)	0.70 (0.50, 0.87)
8.53	hippurate	0.29 (0.00, 0.54)			0.03 (0.00, 0.38)			0.68 (0.46, 0.92)
		0.10 (0.00, 0.58)	0.26 (0.00, 0.50)		0.02 (0.00, 0.43)	0.00 (0.00, 0.36)		0.02 (0.00, 0.14)	0.59 (0.38, 0.87)
		0.27 (0.00, 0.62)	0.07 (0.00, 0.33)	0.00 (0.00, 0.18)	0.11 (0.00, 0.52)	0.00 (0.00, 0.30)	0.00 (0.00, 0.19)	0.00 (0.00, 0.08)	0.04 (0.00, 0.17)	0.49 (0.33, 0.68)
3.95	hippurate	0.07 (0.00, 0.43)			0.29 (0.00, 0.49)			0.65 (0.47, 0.83)
		0.47 (0.00, 0.70)	0.00 (0.00, 0.49)		0.09 (0.00, 0.44)	0.00 (0.00, 0.29)		0.00 (0.00, 0.05)	0.44 (0.27, 0.67)
		0.10 (0.00, 0.53)	0.00 (0.00, 0.18)	0.00 (0.00, 0.14)	0.38 (0.00, 0.60)	0.00 (0.00, 0.19)	0.00 (0.00, 0.15)	0.00 (0.00, 0.03)	0.11 (0.02, 0.25)	0.42 (0.29, 0.59)
2.59	3-aminoisobutyrate	0.11 (0.00, 0.45)			0.13 (0.00, 0.44)			0.76 (0.53, 0.94)
		0.28 (0.00, 0.67)	0.03 (0.00, 0.37)		0.20 (0.00, 0.63)	0.00 (0.00, 0.32)		0.01 (0.00, 0.10)	0.47 (0.31, 0.68)
		0.14 (0.00, 0.55)	0.08 (0.00, 0.43)	0.00 (0.00, 0.26)	0.14 (0.00, 0.49)	0.00 (0.00, 0.25)	0.00 (0.00, 0.16)	0.02 (0.00, 0.11)	0.01 (0.00, 0.11)	0.62 (0.40, 0.81)
6.85	3-hydroxyphenylacetate	0.02 (0.00, 0.51)			0.46 (0.00, 0.65)			0.51 (0.35, 0.73)
		0.01 (0.00, 0.43)	0.00 (0.00, 0.39)		0.09 (0.00, 0.37)	0.13 (0.00, 0.36)		0.03 (0.00, 0.16)	0.73 (0.50, 0.95)
		0.01 (0.00, 0.26)	0.00 (0.00, 0.23)	0.00 (0.00, 0.21)	0.19 (0.00, 0.40)	0.00 (0.00, 0.20)	0.00 (0.00, 0.19)	0.03 (0.00, 0.16)	0.11 (0.01, 0.26)	0.66 (0.46, 0.83)
0.99	isoleucine	0.13 (0.00, 0.50)			0.12 (0.00, 0.41)			0.75 (0.49, 0.97)
		0.01 (0.00, 0.44)	0.08 (0.00, 0.41)		0.19 (0.00, 0.43)	0.00 (0.00, 0.32)		0.08 (0.00, 0.23)	0.65 (0.44, 0.88)
		0.09 (0.00, 0.56)	0.06 (0.00, 0.33)	0.00 (0.00, 0.33)	0.24 (0.00, 0.51)	0.00 (0.00, 0.28)	0.00 (0.00, 0.22)	0.02 (0.00, 0.13)	0.11 (0.02, 0.25)	0.49 (0.32, 0.71)
0.95	leucine	0.26 (0.00, 0.56)			0.07 (0.00, 0.47)			0.67 (0.44, 0.94)
		0.04 (0.00, 0.47)	0.09 (0.00, 0.35)		0.18 (0.00, 0.47)	0.00 (0.00, 0.33)		0.05 (0.00, 0.19)	0.65 (0.45, 0.87)
		0.06 (0.00, 0.45)	0.06 (0.00, 0.30)	0.00 (0.00, 0.30)	0.16 (0.00, 0.44)	0.00 (0.00, 0.29)	0.00 (0.00, 0.25)	0.06 (0.00, 0.21)	0.10 (0.02, 0.26)	0.56 (0.38, 0.77)
3.93	serine	0.24 (0.00, 0.47)			0.00 (0.00, 0.40)			0.76 (0.53, 0.96)
		0.26 (0.00, 0.49)	0.00 (0.00, 0.30)		0.00 (0.00, 0.44)	0.00 (0.00, 0.26)		0.01 (0.00, 0.10)	0.73 (0.50, 0.92)
		0.13 (0.00, 0.48)	0.00 (0.00, 0.37)	0.00 (0.00, 0.00)	0.16 (0.00, 0.48)	0.00 (0.00, 0.39)	0.00 (0.00, 0.33)	0.01 (0.00, 0.10)	0.12 (0.02, 0.28)	0.58 (0.40, 0.80)
3.19	choline	0.24 (0.00, 0.61)			0.19 (0.00, 0.57)			0.58 (0.37, 0.83)
		0.00 (0.00, 0.55)	0.14 (0.00, 0.46)		0.25 (0.00, 0.55)	0.00 (0.00, 0.00)		0.03 (0.00, 0.14)	0.58 (0.39, 0.80)
		0.04 (0.00, 0.61)	0.31 (0.00, 0.54)	0.00 (0.00, 0.33)	0.09 (0.00, 0.50)	0.00 (0.00, 0.35)	0.00 (0.00, 0.22)	0.06 (0.00, 0.21)	0.01 (0.00, 0.10)	0.49 (0.31, 0.72)
2.07	NA	0.19 (0.00, 0.58)			0.22 (0.00, 0.53)			0.59 (0.39, 0.82)
		0.28 (0.00, 0.54)	0.05 (0.00, 0.43)		0.00 (0.00, 0.41)	0.00 (0.00, 0.37)		0.02 (0.00, 0.12)	0.65 (0.44, 0.89)
		0.44 (0.00, 0.67)	0.05 (0.00, 0.44)	0.00 (0.00, 0.38)	0.00 (0.00, 0.40)	0.00 (0.00, 0.31)	0.00 (0.00, 0.16)	0.02 (0.00, 0.11)	0.07 (0.01, 0.21)	0.42 (0.25, 0.64)
2.53	citrate	0.00 (0.00, 0.48)			0.56 (0.09, 0.70)			0.44 (0.30, 0.63)
		0.25 (0.00, 0.58)	0.00 (0.00, 0.46)		0.15 (0.00, 0.46)	0.03 (0.00, 0.35)		0.07 (0.01, 0.20)	0.50 (0.33, 0.69)
		0.31 (0.00, 0.59)	0.00 (0.00, 0.50)	0.00 (0.00, 0.23)	0.15 (0.00, 0.48)	0.01 (0.00, 0.39)	0.00 (0.00, 0.23)	0.01 (0.00, 0.09)	0.00 (0.00, 0.04)	0.52 (0.35, 0.72)
2.41	succinate	0.40 (0.00, 0.59)			0.00 (0.00, 0.52)			0.60 (0.41, 0.83)
		0.03 (0.00, 0.31)	0.05 (0.00, 0.36)		0.20 (0.00, 0.46)	0.00 (0.00, 0.42)		0.06 (0.00, 0.21)	0.67 (0.47, 0.90)
		0.17 (0.00, 0.54)	0.09 (0.00, 0.38)	0.00 (0.00, 0.37)	0.12 (0.00, 0.43)	0.00 (0.00, 0.36)	0.00 (0.00, 0.26)	0.01 (0.00, 0.08)	0.11 (0.02, 0.27)	0.50 (0.32, 0.74)
2.05	NA	0.54 (0.00, 0.71)			0.01 (0.00, 0.53)			0.45 (0.29, 0.68)
		0.21 (0.00, 0.55)	0.15 (0.00, 0.39)		0.00 (0.00, 0.44)	0.00 (0.00, 0.33)		0.01 (0.00, 0.11)	0.63 (0.42, 0.88)
		0.23 (0.00, 0.50)	0.01 (0.00, 0.31)	0.06 (0.00, 0.27)	0.00 (0.00, 0.38)	0.00 (0.00, 0.25)	0.00 (0.00, 0.20)	0.00 (0.00, 0.06)	0.10 (0.01, 0.28)	0.61 (0.41, 0.81)
2.03	NA	0.45 (0.00, 0.77)			0.20 (0.00, 0.57)			0.35 (0.20, 0.59)
		0.02 (0.00, 0.52)	0.01 (0.00, 0.39)		0.39 (0.00, 0.59)	0.00 (0.00, 0.35)		0.01 (0.00, 0.09)	0.57 (0.38, 0.79)
		0.13 (0.00, 0.56)	0.04 (0.00, 0.32)	0.00 (0.00, 0.27)	0.28 (0.00, 0.57)	0.00 (0.00, 0.25)	0.00 (0.00, 0.18)	0.00 (0.00, 0.06)	0.05 (0.00, 0.17)	0.50 (0.33, 0.70)
1.09	NA	0.23 (0.00, 0.51)			0.05 (0.00, 0.43)			0.72 (0.49, 0.97)
		0.15 (0.00, 0.50)	0.08 (0.00, 0.34)		0.06 (0.00, 0.45)	0.00 (0.00, 0.27)		0.02 (0.00, 0.15)	0.69 (0.47, 0.90)
		0.04 (0.00, 0.27)	0.01 (0.00, 0.19)	0.00 (0.00, 0.19)	0.02 (0.00, 0.27)	0.00 (0.00, 0.17)	0.00 (0.00, 0.17)	0.08 (0.00, 0.24)	0.09 (0.01, 0.22)	0.76 (0.56, 0.91)
0.83	NA	0.01 (0.00, 0.39)			0.16 (0.00, 0.37)			0.84 (0.60, 0.99)
		0.00 (0.00, 0.38)	0.00 (0.00, 0.22)		0.18 (0.00, 0.40)	0.00 (0.00, 0.18)		0.07 (0.00, 0.21)	0.75 (0.55, 0.90)
		0.01 (0.00, 0.61)	0.00 (0.00, 0.40)	0.00 (0.00, 0.36)	0.28 (0.00, 0.60)	0.14 (0.00, 0.43)	0.00 (0.00, 0.39)	0.03 (0.00, 0.13)	0.02 (0.00, 0.10)	0.52 (0.34, 0.73)
2.25	NA	0.00 (0.00, 0.49)			0.35 (0.00, 0.54)			0.65 (0.46, 0.86)
		0.00 (0.00, 0.41)	0.00 (0.00, 0.16)		0.22 (0.00, 0.41)	0.01 (0.00, 0.16)		0.03 (0.00, 0.15)	0.74 (0.55, 0.89)
		0.14 (0.00, 0.62)	0.00 (0.00, 0.49)	0.00 (0.00, 0.49)	0.15 (0.00, 0.57)	0.15 (0.00, 0.45)	0.00 (0.00, 0.45)	0.07 (0.01, 0.20)	0.01 (0.00, 0.06)	0.48 (0.31, 0.70)
2.35	glutamate	0.17 (0.00, 0.39)			0.00 (0.00, 0.30)			0.83 (0.61, 0.96)
		0.52 (0.00, 0.69)	0.00 (0.00, 0.37)		0.01 (0.00, 0.61)	0.00 (0.00, 0.38)		0.01 (0.00, 0.07)	0.45 (0.30, 0.65)
		0.28 (0.00, 0.68)	0.25 (0.00, 0.57)	0.00 (0.00, 0.47)	0.00 (0.00, 0.40)	0.00 (0.00, 0.31)	0.00 (0.00, 0.21)	0.03 (0.00, 0.12)	0.00 (0.00, 0.07)	0.44 (0.26, 0.68)
6.83	3-hydroxyphenylacetate	0.10 (0.00, 0.42)			0.12 (0.00, 0.39)			0.78 (0.55, 0.98)
		0.24 (0.00, 0.47)	0.00 (0.00, 0.35)		0.01 (0.00, 0.38)	0.00 (0.00, 0.31)		0.02 (0.00, 0.15)	0.73 (0.51, 0.93)
		0.02 (0.00, 0.34)	0.00 (0.00, 0.21)	0.00 (0.00, 0.20)	0.20 (0.00, 0.43)	0.00 (0.00, 0.21)	0.00 (0.00, 0.21)	0.07 (0.01, 0.22)	0.13 (0.03, 0.28)	0.58 (0.41, 0.77)
2.31	3-hydroxybutyrate	0.04 (0.00, 0.55)			0.41 (0.00, 0.62)			0.56 (0.38, 0.77)
		0.02 (0.00, 0.40)	0.01 (0.00, 0.35)		0.15 (0.00, 0.47)	0.10 (0.00, 0.37)		0.04 (0.00, 0.16)	0.69 (0.48, 0.91)
		0.00 (0.00, 0.63)	0.27 (0.00, 0.57)	0.00 (0.00, 0.47)	0.16 (0.00, 0.51)	0.06 (0.00, 0.39)	0.00 (0.00, 0.16)	0.00 (0.00, 0.04)	0.09 (0.01, 0.23)	0.42 (0.25, 0.67)
0.89	2-hydroxybutyrate	0.28 (0.00, 0.57)			0.08 (0.00, 0.51)			0.64 (0.42, 0.90)
		0.00 (0.00, 0.49)	0.12 (0.00, 0.48)		0.13 (0.00, 0.43)	0.04 (0.00, 0.41)		0.07 (0.00, 0.23)	0.62 (0.42, 0.86)
		0.04 (0.00, 0.68)	0.12 (0.00, 0.53)	0.00 (0.00, 0.51)	0.33 (0.00, 0.65)	0.06 (0.00, 0.50)	0.00 (0.00, 0.40)	0.03 (0.00, 0.14)	0.08 (0.02, 0.20)	0.33 (0.21, 0.51)
1.27	3-hydroxyisovalerate	0.21 (0.00, 0.58)			0.15 (0.00, 0.52)			0.64 (0.42, 0.89)
		0.05 (0.00, 0.55)	0.13 (0.00, 0.37)		0.17 (0.00, 0.51)	0.00 (0.00, 0.34)		0.07 (0.00, 0.23)	0.58 (0.38, 0.79)
		0.04 (0.00, 0.59)	0.13 (0.00, 0.56)	0.04 (0.00, 0.43)	0.18 (0.00, 0.57)	0.00 (0.00, 0.55)	0.00 (0.00, 0.36)	0.08 (0.01, 0.22)	0.01 (0.00, 0.07)	0.52 (0.35, 0.74)
1.01	isoleucine	0.14 (0.00, 0.40)			0.01 (0.00, 0.31)			0.86 (0.60, 1.00)
		0.17 (0.00, 0.44)	0.01 (0.00, 0.38)		0.05 (0.00, 0.42)	0.00 (0.00, 0.36)		0.02 (0.00, 0.15)	0.74 (0.53, 0.96)
		0.34 (0.00, 0.69)	0.18 (0.00, 0.55)	0.00 (0.00, 0.49)	0.01 (0.00, 0.50)	0.00 (0.00, 0.39)	0.00 (0.00, 0.30)	0.03 (0.00, 0.13)	0.07 (0.01, 0.19)	0.37 (0.23, 0.58)
2.91	dimethylglycine	0.26 (0.00, 0.54)			0.05 (0.00, 0.45)			0.69 (0.46, 0.96)
		0.10 (0.00, 0.48)	0.17 (0.00, 0.40)		0.04 (0.00, 0.43)	0.00 (0.00, 0.25)		0.01 (0.00, 0.08)	0.68 (0.49, 0.86)
		0.07 (0.00, 0.59)	0.31 (0.00, 0.55)	0.00 (0.00, 0.24)	0.06 (0.00, 0.54)	0.00 (0.00, 0.41)	0.00 (0.00, 0.19)	0.02 (0.00, 0.10)	0.00 (0.00, 0.03)	0.55 (0.37, 0.76)
7.33	NA	0.16 (0.00, 0.48)			0.11 (0.00, 0.46)			0.73 (0.52, 0.95)
		0.15 (0.00, 0.42)	0.00 (0.00, 0.16)		0.04 (0.00, 0.33)	0.00 (0.00, 0.13)		0.06 (0.00, 0.22)	0.75 (0.55, 0.91)
		0.07 (0.00, 0.44)	0.00 (0.00, 0.27)	0.00 (0.00, 0.27)	0.09 (0.00, 0.46)	0.12 (0.00, 0.34)	0.00 (0.00, 0.34)	0.06 (0.00, 0.20)	0.00 (0.00, 0.05)	0.67 (0.47, 0.89)
7.43	NA	0.21 (0.00, 0.47)			0.08 (0.00, 0.40)			0.71 (0.52, 0.90)
		0.40 (0.00, 0.62)	0.00 (0.00, 0.26)		0.01 (0.00, 0.41)	0.00 (0.00, 0.21)		0.01 (0.00, 0.10)	0.57 (0.38, 0.80)
		0.06 (0.00, 0.37)	0.00 (0.00, 0.19)	0.00 (0.00, 0.18)	0.18 (0.00, 0.42)	0.00 (0.00, 0.24)	0.00 (0.00, 0.23)	0.01 (0.00, 0.10)	0.03 (0.00, 0.12)	0.72 (0.52, 0.91)
7.37	NA	0.26 (0.01, 0.48)			0.03 (0.00, 0.30)			0.71 (0.51, 0.90)
		0.49 (0.03, 0.67)	0.00 (0.00, 0.00)		0.00 (0.00, 0.39)	0.00 (0.00, 0.23)		0.00 (0.00, 0.05)	0.50 (0.33, 0.73)
		0.05 (0.00, 0.35)	0.00 (0.00, 0.00)	0.00 (0.00, 0.27)	0.23 (0.00, 0.47)	0.00 (0.00, 0.36)	0.00 (0.00, 0.36)	0.03 (0.00, 0.14)	0.03 (0.00, 0.14)	0.65 (0.46, 0.87)
1.35	2-hydroxyisobutyrate	0.24 (0.00, 0.53)			0.07 (0.00, 0.47)			0.69 (0.47, 0.95)
		0.19 (0.00, 0.50)	0.01 (0.00, 0.32)		0.00 (0.00, 0.45)	0.10 (0.00, 0.35)		0.08 (0.01, 0.24)	0.62 (0.44, 0.83)
		0.15 (0.00, 0.53)	0.06 (0.00, 0.45)	0.00 (0.00, 0.35)	0.00 (0.00, 0.50)	0.14 (0.00, 0.45)	0.00 (0.00, 0.30)	0.01 (0.00, 0.10)	0.02 (0.00, 0.11)	0.62 (0.42, 0.85)
1.87	2-aminoadipate	0.22 (0.00, 0.53)			0.10 (0.00, 0.43)			0.67 (0.46, 0.93)
		0.21 (0.00, 0.51)	0.00 (0.00, 0.38)		0.00 (0.00, 0.44)	0.12 (0.00, 0.38)		0.02 (0.00, 0.12)	0.64 (0.45, 0.87)
		0.29 (0.00, 0.56)	0.00 (0.00, 0.43)	0.00 (0.00, 0.34)	0.05 (0.00, 0.38)	0.00 (0.00, 0.37)	0.00 (0.00, 0.32)	0.04 (0.00, 0.18)	0.06 (0.00, 0.19)	0.56 (0.37, 0.79)
7.65	hippurate	0.12 (0.00, 0.41)			0.10 (0.00, 0.38)			0.78 (0.57, 0.94)
		0.39 (0.00, 0.67)	0.00 (0.00, 0.37)		0.08 (0.00, 0.54)	0.02 (0.00, 0.30)		0.02 (0.00, 0.11)	0.50 (0.32, 0.73)
		0.14 (0.00, 0.63)	0.00 (0.00, 0.36)	0.00 (0.00, 0.34)	0.27 (0.00, 0.62)	0.08 (0.00, 0.37)	0.00 (0.00, 0.36)	0.02 (0.00, 0.10)	0.06 (0.00, 0.18)	0.43 (0.29, 0.62)
2.69	citrate	0.12 (0.00, 0.38)			0.03 (0.00, 0.23)			0.85 (0.61, 1.00)
		0.02 (0.00, 0.55)	0.00 (0.00, 0.48)		0.39 (0.00, 0.58)	0.00 (0.00, 0.50)		0.02 (0.00, 0.11)	0.58 (0.39, 0.80)
		0.14 (0.00, 0.49)	0.00 (0.00, 0.26)	0.00 (0.00, 0.16)	0.16 (0.00, 0.46)	0.00 (0.00, 0.27)	0.00 (0.00, 0.00)	0.01 (0.00, 0.09)	0.10 (0.02, 0.25)	0.59 (0.41, 0.77)
3.45	4-hydroxyphenylacetate	0.00, (0.00, 0.58)			0.48 (0.00, 0.65)			0.52 (0.35, 0.73)
		0.00, (0.00, 0.43)	0.00, (0.00, 0.37)		0.11 (0.00, 0.51)	0.23 (0.00, 0.43)		0.04 (0.00, 0.16)	0.63 (0.44, 0.86)
		0.00, (0.00, 0.45)	0.00, (0.00, 0.33)	0.00, (0.00, 0.26)	0.18 (0.00, 0.50)	0.08 (0.00, 0.35)	0.06 (0.00, 0.27)	0.01 (0.00, 0.10)	0.03 (0.00, 0.13)	0.65 (0.45, 0.84)
3.05	creatinine	0.01 (0.00, 0.51)			0.31 (0.00, 0.52)			0.68 (0.46, 0.92)
		0.02 (0.00, 0.42)	0.00 (0.00, 0.34)		0.06 (0.00, 0.39)	0.14 (0.00, 0.35)		0.06 (0.00, 0.20)	0.72 (0.50, 0.90)
		0.00 (0.00, 0.67)	0.05 (0.00, 0.53)	0.00 (0.00, 0.40)	0.21 (0.00, 0.67)	0.29 (0.00, 0.55)	0.00 (0.00, 0.38)	0.02 (0.00, 0.10)	0.00 (0.00, 0.06)	0.43 (0.27, 0.63)
2.13	glutamine	0.13 (0.00, 0.59)			0.28 (0.00, 0.57)			0.60 (0.40, 0.84)
		0.08 (0.00, 0.52)	0.21 (0.., 0.42)		0.03 (0.00, 0.44)	0.00 (0.00, 0.38)		0.02 (0.00, 0.14)	0.66 (0.46, 0.86)
		0.04 (0.00, 0.59)	0.29 (0.00, 0.50)	0.00 (0.00, 0.23)	0.06 (0.00, 0.46)	0.00 (0.00, 0.39)	0.00 (0.00, 0.15)	0.06 (0.00. 0.20)	0.00 (0.00, 0.07)	0.55 (0.36, 0.76)
1.77	4-hydroxybutyrate	0.11 (0.00, 0.41)			0.10 (0.00, 0.36)			0.80 (0.57, 0.98)
		0.02 (0.00, 0.27)	0.00 (0.00, 0.28)		0.10 (0.00, 0.32)	0.00 (0.00, 0.25)		0.07 (0.00, 0.22)	0.82 (0.59, 0.98)
		0.07 (0.00, 0.38)	0.00 (0.00, 0.25)	0.00 (0.00, 0.24)	0.13 (0.00, 0.39)	0.00 (0.00, 0.23)	0.00 (0.00, 0.19)	0.01 (0.00, 0.11)	0.11 (0.02, 0.26)	0.68 (0.48, 0.86)
3.83	serine	0.04 (0.00, 0.50)			0.26 (0.00, 0.50)			0.70 (0.49, 0.92)
		0.14 (0.00, 0.42)	0.00 (0.00, 0.28)		0.08 (0.00, 0.40)	0.00 (0.00, 0.25)		0.03 (0.00, 0.15)	0.75 (0.54, 0.92)
		0.19 (0.00, 0.42)	0.00 (0.00, 0.35)	0.00 (0.00, 0.22)	0.01 (0.00, 0.35)	0.00 (0.00, 0.33)	0.00 (0.00, 0.21)	0.01 (0.00, 0.10)	0.01 (0.00, 0.10)	0.79 (0.57, 0.96)
Squared standardised path coefficients and 95% confidence intervals are presented. A1−A3; additive genetic factors, C1−C3; shared environmental factors, E1−E3; unique environmental factors. All models were controlled for age and gender. n=128 individuals. Ppm; parts per million, NA; not annotated. *Metabolites within bin regions were identified and annotated using Chenomx software, when no clear …

## Sheet: S-3
Supplementary Table S-2. Difference in log likelihood ∆χ2 for tests concerning means and variances of the stable urinary NMR metabolome
Bin (ppm)	H1	H2	H3
	diff d.f 6	diff d.f 12	diff d.f 18
3.35	3.56286	6.40427	9.13519
2.51	10.7029	14.2666	23.438
8.83	7.70373	9.45	17.6853
1.71	8.09566	13.3415	26.4771
7.29	6.10867	9.10424	12.8466
1.19*	2.62	11.86	28.01
1.89	8.26129	12.053	18.9311
9.11	6.17107	10.1572	22.0678
6.91	5.82632	13.5191	15.8063
6.97	3.01829	10.3817	18.6084
2.33	3.83773	8.28036	19.6042
1.25*	5.19	15.96	27.5
1.73	7.02158	12.3949	27.6701
7.61	1.80912	9.34708	20.2735
7.81	2.00684	8.96144	16.7839
3.55	7.65	9.23	16.51
3.41	4.73962	10.5494	17.6145
7.63	2.04662	11.3441	21.6758
2.85	3.17293	18.1816	23.6522
2.65	4.67013	7.21089	17.4402
7.27	2.60006	6.62743	18.2358
7.83	2.8767	12.0378	21.8182
2.17	2.55071	6.80104	9.42333
7.53	1.22982	7.44114	16.756
7.55	3.70627	13.5199	22.8357
1.47	7.45323	15.5633	25.0567
2.29	9.05439	13.9319	17.471
3.01	8.60496	10.7832	14.7023
3.15*	3.63	14.06	27.99
3.03	6.82847	11.4565	21.1305
2.61	9.21782	15.2767	22.8342
1.17	5.07624	18.0102	27.8348
2.27	3.27215	15.2986	22.9839
1.31	3.11955	6.90584	15.5591
2.43	10.0007	12.1708	27.4785
1.97	3.95025	13.6624	20.9655
3.99*	9.83	15.63	27.49
7.35	1.19604	6.79563	15.3532
6.89	7.85706	13.4838	24.1494
7.39	5.56461	6.18696	19.526
7.41	3.66233	8.49751	16.2396
2.67	2.85945	6.26584	10.2196
0.97	2.26413	6.44673	11.8499
1.93	8.47233	13.9435	24.9612
3.13	8.26808	14.961	21.862
8.77	6.07609	12.3259	23.7623
8.53	3.18452	10.2562	24.1131
3.95	5.31324	9.13685	13.4951
2.59	5.77268	8.93438	19.4244
6.85	2.5188	13.3234	20.8777
0.99	3.61689	13.3942	20.325
0.95	3.68877	11.5924	18.0007
3.93	5.01356	12.7036	17.3881
3.19	2.50151	5.16537	13.7025
2.07	4.95134	7.43145	10.5127
2.53	3.65536	6.22216	9.64875
2.41	3.54443	13.1131	27.5382
2.05	6.94023	8.43599	9.87261
2.03	9.87742	15.103	25.9674
1.09	0.200239	4.12245	9.05171
0.83	5.99522	11.9879	19.1148
2.25	10.3696	15.3335	22.3409
2.35	6.78558	18.7143	23.6238
6.83	2.4198	11.573	20.7366
2.31	5.58298	20.8498	27.5524
0.89	2.72523	12.2325	14.9404
1.27	2.90554	10.3055	14.2559
1.01	1.36342	6.32435	10.9659
2.91	0.408529	5.16742	11.3884
7.33	6.01973	13.3835	19.4263
7.43	0.292027	5.32497	18.6737
7.37	0.470207	7.7669	18.9017
1.35	4.39338	9.93984	19.6191
1.87	3.06526	4.67562	13.1351
7.65	6.09375	15.1424	23.8747
2.69	7.09813	12.4399	19.2937
3.45*	5.8	11.18	28.12
3.05	3.4549	8.44236	15.1725
2.13*	9.3	11.96	27.48
1.77	5.91664	18.4939	23.4492
3.83	0.0975499	12.0666	26.9432
n=128 individuals. Assumptions were examined by testing simplified models against a fully saturated model and calculating a difference in log likelihood ∆χ2 test (alpha level 0.05). H1: equated means for twin 1 and twin 2 within same zygosity group. H2: equated variances for twin 1 and twin 2 within same zygosity group. H3: equated all means and variances. diff d.f: difference in the degrees of f…
